# Supplementary material for: A new species of Psyllaephagus (Hymenoptera: Encyrtidae) from China, parasitoid of Macrohomotoma sinica (Hemiptera: Homotomidae) on Ficus concinna
Source: Biodivers Data J. 2021 Mar 16;9:e63253. doi: 10.3897/BDJ.9.e63253 (PMC7987702; doi:10.3897/BDJ.9.e63253)
Supplement: XML Treatment for Psyllaephagus guangxiensis [file BDJ.9.e63253-treatment1.xml]

<!DOCTYPE tp:taxon-treatment
  PUBLIC "-//TaxonX//DTD Taxonomic Treatment Publishing DTD v0 20100105//EN" "tax-treatment-NSO.dtd">
<tp:taxon-treatment xmlns:tp="http://www.plazi.org/taxpub"><tp:treatment-meta><mixed-citation publication-type="journal"><person-group><name><surname>Wu</surname><given-names>Fei</given-names></name><name><surname>Zhen</surname><given-names>Wenquan</given-names></name><name><surname>Yang</surname><given-names>Zening</given-names></name><name><surname>Zu</surname><given-names>Guohao</given-names></name></person-group><article-title>A new species of <italic><tp:taxon-name><tp:taxon-name-part taxon-name-part-type="genus" reg="Psyllaephagus">Psyllaephagus</tp:taxon-name-part></tp:taxon-name></italic> (<tp:taxon-name><tp:taxon-name-part taxon-name-part-type="order">Hymenoptera</tp:taxon-name-part></tp:taxon-name>: <tp:taxon-name><tp:taxon-name-part taxon-name-part-type="family">Encyrtidae</tp:taxon-name-part></tp:taxon-name>) from China, parasitoid of <italic><tp:taxon-name><tp:taxon-name-part taxon-name-part-type="genus" reg="Macrohomotoma">Macrohomotoma</tp:taxon-name-part> <tp:taxon-name-part taxon-name-part-type="species" reg="sinica">sinica</tp:taxon-name-part></tp:taxon-name></italic> (<tp:taxon-name><tp:taxon-name-part taxon-name-part-type="order">Hemiptera</tp:taxon-name-part></tp:taxon-name>: <tp:taxon-name><tp:taxon-name-part taxon-name-part-type="family">Homotomidae</tp:taxon-name-part></tp:taxon-name>) on <italic><tp:taxon-name><tp:taxon-name-part taxon-name-part-type="genus" reg="Ficus">Ficus</tp:taxon-name-part> <tp:taxon-name-part taxon-name-part-type="species" reg="concinna">concinna</tp:taxon-name-part></tp:taxon-name></italic></article-title><source>Biodivers Data J</source><day>16</day><month>3</month><year>2021</year><volume>9</volume><pub-id pub-id-type="doi">10.3897/BDJ.9.e63253</pub-id></mixed-citation></tp:treatment-meta><tp:nomenclature><tp:taxon-name><object-id xmlns:xlink="http://www.w3.org/1999/xlink" content-type="arpha" xlink:type="simple">5B4993FE-0DDC-5BD1-82F1-919B248DF3DF</object-id><tp:taxon-name-part taxon-name-part-type="genus">Psyllaephagus</tp:taxon-name-part> <tp:taxon-name-part taxon-name-part-type="species">guangxiensis</tp:taxon-name-part><object-id xmlns:xlink="http://www.w3.org/1999/xlink" content-type="zoobank" xlink:type="simple" object-id-type="ZooBank">8BAB0389-7621-4316-A7FD-05E6E207B16F</object-id></tp:taxon-name><tp:taxon-authority>Zu</tp:taxon-authority><tp:taxon-status xmlns:xlink="http://www.w3.org/1999/xlink" xlink:type="simple">sp. n.</tp:taxon-status></tp:nomenclature><tp:treatment-sec sec-type="materials"><title>Materials</title><list list-type="alpha-lower" list-content="occurrences"><list-item><p><bold>Type status:</bold> <named-content xmlns:xlink="http://www.w3.org/1999/xlink" content-type="dwc:typeStatus" xlink:type="simple">Holotype</named-content>. <bold>Occurrence:</bold> recordedBy: <named-content xmlns:xlink="http://www.w3.org/1999/xlink" content-type="dwc:recordedBy" xlink:type="simple">Zu Guo-Hao</named-content>; individualCount: <named-content xmlns:xlink="http://www.w3.org/1999/xlink" content-type="dwc:individualCount" xlink:type="simple">1</named-content>; sex: <named-content xmlns:xlink="http://www.w3.org/1999/xlink" content-type="dwc:sex" xlink:type="simple">female</named-content>; lifeStage: <named-content xmlns:xlink="http://www.w3.org/1999/xlink" content-type="dwc:lifeStage" xlink:type="simple">adult</named-content>; <bold>Taxon:</bold> scientificName: <named-content xmlns:xlink="http://www.w3.org/1999/xlink" content-type="dwc:scientificName" xlink:type="simple"><italic><tp:taxon-name><tp:taxon-name-part taxon-name-part-type="genus" reg="Psyllaephagus">Psyllaephagus</tp:taxon-name-part> <tp:taxon-name-part taxon-name-part-type="species" reg="guangxiensis">guangxiensis</tp:taxon-name-part></tp:taxon-name></italic></named-content>; <bold>Location:</bold> country: <named-content xmlns:xlink="http://www.w3.org/1999/xlink" content-type="dwc:country" xlink:type="simple">China</named-content>; stateProvince: <named-content xmlns:xlink="http://www.w3.org/1999/xlink" content-type="dwc:stateProvince" xlink:type="simple">Guangxi</named-content>; locality: <named-content xmlns:xlink="http://www.w3.org/1999/xlink" content-type="dwc:locality" xlink:type="simple">Guilin City, Xiangshan District, Wanshou Lane</named-content>; verbatimElevation: <named-content xmlns:xlink="http://www.w3.org/1999/xlink" content-type="dwc:verbatimElevation" xlink:type="simple">150 m</named-content>; locationRemarks: <named-content xmlns:xlink="http://www.w3.org/1999/xlink" content-type="dwc:locationRemarks" xlink:type="simple">label transliteration: "Guangxi, Guilin, Wanshou Lane, 02.08.2018, Zu Guohao, Chen Ye, reared from <tp:taxon-name><tp:taxon-name-part taxon-name-part-type="genus" reg="Macrohomotoma">M.</tp:taxon-name-part> <tp:taxon-name-part taxon-name-part-type="species" reg="sinica">sinica</tp:taxon-name-part></tp:taxon-name> (<tp:taxon-name><tp:taxon-name-part taxon-name-part-type="order">Hemiptera</tp:taxon-name-part></tp:taxon-name>: <tp:taxon-name><tp:taxon-name-part taxon-name-part-type="family">Homotomidae</tp:taxon-name-part></tp:taxon-name>) on <tp:taxon-name><tp:taxon-name-part taxon-name-part-type="genus" reg="Ficus">F.</tp:taxon-name-part> <tp:taxon-name-part taxon-name-part-type="species" reg="concinna">concinna</tp:taxon-name-part></tp:taxon-name>"</named-content>; <bold>Event:</bold> samplingProtocol: <named-content xmlns:xlink="http://www.w3.org/1999/xlink" content-type="dwc:samplingProtocol" xlink:type="simple">reared</named-content>; eventDate: <named-content xmlns:xlink="http://www.w3.org/1999/xlink" content-type="dwc:eventDate" xlink:type="simple">29-08-2018</named-content>; <bold>Record Level:</bold> collectionCode: <named-content xmlns:xlink="http://www.w3.org/1999/xlink" content-type="dwc:collectionCode" xlink:type="simple">Insects</named-content>; basisOfRecord: <named-content xmlns:xlink="http://www.w3.org/1999/xlink" content-type="dwc:basisOfRecord" xlink:type="simple">PreservedSpecimen</named-content></p></list-item><list-item><p><bold>Type status:</bold> <named-content xmlns:xlink="http://www.w3.org/1999/xlink" content-type="dwc:typeStatus" xlink:type="simple">Paratype</named-content>. <bold>Occurrence:</bold> recordedBy: <named-content xmlns:xlink="http://www.w3.org/1999/xlink" content-type="dwc:recordedBy" xlink:type="simple">Zu Guo-Hao</named-content>; individualCount: <named-content xmlns:xlink="http://www.w3.org/1999/xlink" content-type="dwc:individualCount" xlink:type="simple">1</named-content>; sex: <named-content xmlns:xlink="http://www.w3.org/1999/xlink" content-type="dwc:sex" xlink:type="simple">female</named-content>; lifeStage: <named-content xmlns:xlink="http://www.w3.org/1999/xlink" content-type="dwc:lifeStage" xlink:type="simple">adult</named-content>; <bold>Taxon:</bold> scientificName: <named-content xmlns:xlink="http://www.w3.org/1999/xlink" content-type="dwc:scientificName" xlink:type="simple"><italic><tp:taxon-name><tp:taxon-name-part taxon-name-part-type="genus" reg="Psyllaephagus">Psyllaephagus</tp:taxon-name-part> <tp:taxon-name-part taxon-name-part-type="species" reg="guangxiensis">guangxiensis</tp:taxon-name-part></tp:taxon-name></italic></named-content>; <bold>Location:</bold> country: <named-content xmlns:xlink="http://www.w3.org/1999/xlink" content-type="dwc:country" xlink:type="simple">China</named-content>; stateProvince: <named-content xmlns:xlink="http://www.w3.org/1999/xlink" content-type="dwc:stateProvince" xlink:type="simple">Guangxi</named-content>; locality: <named-content xmlns:xlink="http://www.w3.org/1999/xlink" content-type="dwc:locality" xlink:type="simple">Guilin City, Xiangshan District, Wanshou Lane</named-content>; verbatimElevation: <named-content xmlns:xlink="http://www.w3.org/1999/xlink" content-type="dwc:verbatimElevation" xlink:type="simple">150 m</named-content>; locationRemarks: <named-content xmlns:xlink="http://www.w3.org/1999/xlink" content-type="dwc:locationRemarks" xlink:type="simple">label transliteration: "Guangxi, Guilin, Wanshou lane, 02.08.2018, Zu Guohao, Chen Ye, reared from <tp:taxon-name><tp:taxon-name-part taxon-name-part-type="genus" reg="Macrohomotoma">M.</tp:taxon-name-part> <tp:taxon-name-part taxon-name-part-type="species" reg="sinica">sinica</tp:taxon-name-part></tp:taxon-name> (<tp:taxon-name><tp:taxon-name-part taxon-name-part-type="order">Hemiptera</tp:taxon-name-part></tp:taxon-name>: <tp:taxon-name><tp:taxon-name-part taxon-name-part-type="family">Homotomidae</tp:taxon-name-part></tp:taxon-name>) on <tp:taxon-name><tp:taxon-name-part taxon-name-part-type="genus" reg="Ficus">F.</tp:taxon-name-part> <tp:taxon-name-part taxon-name-part-type="species" reg="concinna">concinna</tp:taxon-name-part></tp:taxon-name>"</named-content>; <bold>Event:</bold> samplingProtocol: <named-content xmlns:xlink="http://www.w3.org/1999/xlink" content-type="dwc:samplingProtocol" xlink:type="simple">reared</named-content>; eventDate: <named-content xmlns:xlink="http://www.w3.org/1999/xlink" content-type="dwc:eventDate" xlink:type="simple">29-08-2018</named-content>; <bold>Record Level:</bold> collectionCode: <named-content xmlns:xlink="http://www.w3.org/1999/xlink" content-type="dwc:collectionCode" xlink:type="simple">Insects</named-content>; basisOfRecord: <named-content xmlns:xlink="http://www.w3.org/1999/xlink" content-type="dwc:basisOfRecord" xlink:type="simple">PreservedSpecimen</named-content></p></list-item><list-item><p><bold>Type status:</bold> <named-content xmlns:xlink="http://www.w3.org/1999/xlink" content-type="dwc:typeStatus" xlink:type="simple">Paratype</named-content>. <bold>Occurrence:</bold> recordedBy: <named-content xmlns:xlink="http://www.w3.org/1999/xlink" content-type="dwc:recordedBy" xlink:type="simple">Zu Guo-Hao</named-content>; individualCount: <named-content xmlns:xlink="http://www.w3.org/1999/xlink" content-type="dwc:individualCount" xlink:type="simple">1</named-content>; sex: <named-content xmlns:xlink="http://www.w3.org/1999/xlink" content-type="dwc:sex" xlink:type="simple">male</named-content>; lifeStage: <named-content xmlns:xlink="http://www.w3.org/1999/xlink" content-type="dwc:lifeStage" xlink:type="simple">adult</named-content>; <bold>Taxon:</bold> scientificName: <named-content xmlns:xlink="http://www.w3.org/1999/xlink" content-type="dwc:scientificName" xlink:type="simple"><italic><tp:taxon-name><tp:taxon-name-part taxon-name-part-type="genus" reg="Psyllaephagus">Psyllaephagus</tp:taxon-name-part> <tp:taxon-name-part taxon-name-part-type="species" reg="guangxiensis">guangxiensis</tp:taxon-name-part></tp:taxon-name></italic></named-content>; <bold>Location:</bold> country: <named-content xmlns:xlink="http://www.w3.org/1999/xlink" content-type="dwc:country" xlink:type="simple">China</named-content>; stateProvince: <named-content xmlns:xlink="http://www.w3.org/1999/xlink" content-type="dwc:stateProvince" xlink:type="simple">Guangxi</named-content>; locality: <named-content xmlns:xlink="http://www.w3.org/1999/xlink" content-type="dwc:locality" xlink:type="simple">Guilin City, Xiangshan District, Wanshou Lane</named-content>; verbatimElevation: <named-content xmlns:xlink="http://www.w3.org/1999/xlink" content-type="dwc:verbatimElevation" xlink:type="simple">150 m</named-content>; locationRemarks: <named-content xmlns:xlink="http://www.w3.org/1999/xlink" content-type="dwc:locationRemarks" xlink:type="simple">label transliteration: "Guangxi, Guilin, Wanshou lane, 02.08.2018, Zu Guohao, Chen Ye, reared from <tp:taxon-name><tp:taxon-name-part taxon-name-part-type="genus" reg="Macrohomotoma">M.</tp:taxon-name-part> <tp:taxon-name-part taxon-name-part-type="species" reg="sinica">sinica</tp:taxon-name-part></tp:taxon-name> (<tp:taxon-name><tp:taxon-name-part taxon-name-part-type="order">Hemiptera</tp:taxon-name-part></tp:taxon-name>: <tp:taxon-name><tp:taxon-name-part taxon-name-part-type="family">Homotomidae</tp:taxon-name-part></tp:taxon-name>) on <tp:taxon-name><tp:taxon-name-part taxon-name-part-type="genus" reg="Ficus">F.</tp:taxon-name-part> <tp:taxon-name-part taxon-name-part-type="species" reg="concinna">concinna</tp:taxon-name-part></tp:taxon-name>"</named-content>; <bold>Event:</bold> samplingProtocol: <named-content xmlns:xlink="http://www.w3.org/1999/xlink" content-type="dwc:samplingProtocol" xlink:type="simple">reared</named-content>; eventDate: <named-content xmlns:xlink="http://www.w3.org/1999/xlink" content-type="dwc:eventDate" xlink:type="simple">29-08-2018</named-content>; <bold>Record Level:</bold> collectionCode: <named-content xmlns:xlink="http://www.w3.org/1999/xlink" content-type="dwc:collectionCode" xlink:type="simple">Insects</named-content>; basisOfRecord: <named-content xmlns:xlink="http://www.w3.org/1999/xlink" content-type="dwc:basisOfRecord" xlink:type="simple">PreservedSpecimen</named-content></p></list-item><list-item><p><bold>Type status:</bold> <named-content xmlns:xlink="http://www.w3.org/1999/xlink" content-type="dwc:typeStatus" xlink:type="simple">Paratype</named-content>. <bold>Occurrence:</bold> recordedBy: <named-content xmlns:xlink="http://www.w3.org/1999/xlink" content-type="dwc:recordedBy" xlink:type="simple">Zu Guo-Hao</named-content>; individualCount: <named-content xmlns:xlink="http://www.w3.org/1999/xlink" content-type="dwc:individualCount" xlink:type="simple">5</named-content>; sex: <named-content xmlns:xlink="http://www.w3.org/1999/xlink" content-type="dwc:sex" xlink:type="simple">male</named-content>; lifeStage: <named-content xmlns:xlink="http://www.w3.org/1999/xlink" content-type="dwc:lifeStage" xlink:type="simple">adult</named-content>; <bold>Taxon:</bold> scientificName: <named-content xmlns:xlink="http://www.w3.org/1999/xlink" content-type="dwc:scientificName" xlink:type="simple"><italic><tp:taxon-name><tp:taxon-name-part taxon-name-part-type="genus" reg="Psyllaephagus">Psyllaephagus</tp:taxon-name-part> <tp:taxon-name-part taxon-name-part-type="species" reg="guangxiensis">guangxiensis</tp:taxon-name-part></tp:taxon-name></italic></named-content>; <bold>Location:</bold> country: <named-content xmlns:xlink="http://www.w3.org/1999/xlink" content-type="dwc:country" xlink:type="simple">China</named-content>; stateProvince: <named-content xmlns:xlink="http://www.w3.org/1999/xlink" content-type="dwc:stateProvince" xlink:type="simple">Guangxi</named-content>; locality: <named-content xmlns:xlink="http://www.w3.org/1999/xlink" content-type="dwc:locality" xlink:type="simple">Guilin City, Xiangshan District, Xicheng Road</named-content>; verbatimElevation: <named-content xmlns:xlink="http://www.w3.org/1999/xlink" content-type="dwc:verbatimElevation" xlink:type="simple">150 m</named-content>; locationRemarks: <named-content xmlns:xlink="http://www.w3.org/1999/xlink" content-type="dwc:locationRemarks" xlink:type="simple">label transliteration: "Guangxi, Guilin, Xicheng road, 14.07.2020, Zheng Li, reared from <tp:taxon-name><tp:taxon-name-part taxon-name-part-type="genus" reg="Macrohomotoma">M.</tp:taxon-name-part> <tp:taxon-name-part taxon-name-part-type="species" reg="sinica">sinica</tp:taxon-name-part></tp:taxon-name> (<tp:taxon-name><tp:taxon-name-part taxon-name-part-type="order">Hemiptera</tp:taxon-name-part></tp:taxon-name>: <tp:taxon-name><tp:taxon-name-part taxon-name-part-type="family">Homotomidae</tp:taxon-name-part></tp:taxon-name>) on <tp:taxon-name><tp:taxon-name-part taxon-name-part-type="genus" reg="Ficus">F.</tp:taxon-name-part> <tp:taxon-name-part taxon-name-part-type="species" reg="concinna">concinna</tp:taxon-name-part></tp:taxon-name>"</named-content>; <bold>Event:</bold> samplingProtocol: <named-content xmlns:xlink="http://www.w3.org/1999/xlink" content-type="dwc:samplingProtocol" xlink:type="simple">reared</named-content>; eventDate: <named-content xmlns:xlink="http://www.w3.org/1999/xlink" content-type="dwc:eventDate" xlink:type="simple">14-07-2020</named-content>; <bold>Record Level:</bold> collectionCode: <named-content xmlns:xlink="http://www.w3.org/1999/xlink" content-type="dwc:collectionCode" xlink:type="simple">Insects</named-content>; basisOfRecord: <named-content xmlns:xlink="http://www.w3.org/1999/xlink" content-type="dwc:basisOfRecord" xlink:type="simple">PreservedSpecimen</named-content></p></list-item></list></tp:treatment-sec><tp:treatment-sec sec-type="Description"><title>Description</title><p><bold>Female.</bold> Holotype. Length, 2.02 mm (excluding ovipositor). Body generally with metallic lustre; head, mesoscutum, scutellum and axilla with bright green metallic reﬂection; clypeus and metasoma with copper green reﬂection. Antenna black brown, except scape with apical 1/9 yellowish-white, F1, F2 and F3 (partly) ventrally yellow; mandibles brown, pulpi and palpi yellowish-white; tegulae white; legs pale yellow, except hind coxa wih a large brown spot dorsally; wings hyaline; ovipositor apically paler.</p><p>Frontovertex (Fig. <xref ref-type="fig" rid="F6535153">1</xref>A) 0.28× head width, with distinct piliferous punctures of a thimble-like appearance, sculpture reticulate, more longitudinally elongate on lower parts of face and on genae; ocelli forming an angle of 73°; posterior ocellus closer to eye margin than to occipital margin; antennal torulus with its dorsal margin well above lower margin of eyes. Antennal scape (Fig. <xref ref-type="fig" rid="F6535153">1</xref>B) broadened, about 2.65× as long as broad; pedicel 2.1× as long as broad, 1.53× as long as F1; F1 1.67×, F2 1.80×, F3 1.80×, F4 1.47×, F5 1.26×, F6 1.09× as long as broad, respectively; clava shorter than preceding three funicle segments combined; funicle with linear sensillae on all funicular segments. Mandible with one tooth and a broad truncation. Measurements (μm): head height, 470; head width, 580; frontovertex width, 160; OD, 33; POL, 103; OOL, 5; OCL, 44; AOL, 48; eye height, 370; malar space, 130; length (and width): radicle, 81; scape, 265 (100); pedicel, 84 (40); F1, 55 (33); F2, 63 (35); F3, 63 (35); F4, 63 (43); F5, 63 (50); F6, 63 (58); clava, 148 (58).</p><p>Mesosoma (Fig. <xref ref-type="fig" rid="F6535153">1</xref>C). Mesoscutum and scutellum with fine reticulate sculpture; scutellum 1.07× as long as wide and 0.88× as long as mesoscutum. Fore wing (Fig. <xref ref-type="fig" rid="F6535153">1</xref>D) 2.28× as long as wide; linea calva closed by one line of setae posteriorly, uninterrupted; postmarginal vein about as long as stigma vein; hind wing (Fig. <xref ref-type="fig" rid="F6535153">1</xref>E) 3.55× as long as broad. Mid-tibial spur (Fig. <xref ref-type="fig" rid="F6535153">1</xref>F) 0.25× as long as mid-tibia and shorter than corresponding basitarsus. Measurements (μm): fore wing length, 1425; fore wing width, 625; submarginal vein, 590; marginal vein, 40; postmarginal vein, 103; stigmal vein, 108; hind wing length, 975; hind wing width, 275; MT, 560; mid-tibial spur, 140; mid-basitarsus, 190.</p><p>Metasoma longer (1.24×) than mesosoma and with hypopygium reaching to about two-thirds in specimens stored in 99% ethanol; ovipositor 2.14× as long as mid-tibia, distinctly exserted; third valvula about 3.14× as long as mid-tibial spur. Measurements (μm): OL, 1200. [MT, 560]</p><p><bold>Male.</bold> Length 0.95–1.38 mm. Generally very similar to female in appearance except for colouration of frontovertex, mesoscutum and scutellum with copper green reﬂection, relatively less dense setae in basal cell of fore wing and structure of antennae and genitalia. Head, in frontal view (Fig. <xref ref-type="fig" rid="F6535182">2</xref>A), (1.23×) wider than high; frontovertex 0.53× head width, with distinct piliferous punctures of a thimble-like appearance, sculpture polygonal; ocelli forming an angle of 130°; antennal torulus with its dorsal margin well above lower margin of eyes. Antennal scape (Fig. <xref ref-type="fig" rid="F6535182">2</xref>B) broadened, about 2.5× as long as broad; all funicle segments subquadrate or slightly longer than wide. Fore wing (Fig. <xref ref-type="fig" rid="F6535182">2</xref>D) about 2.17× as long as wide; hind wing (Fig. <xref ref-type="fig" rid="F6535182">2</xref>E) 3.30× as long as wide. Mid-tibial spur (Fig. <xref ref-type="fig" rid="F6535182">2</xref>F) 0.22× as long as mid-tibia and shorter than corresponding basitarsus. Metasoma (Fig. <xref ref-type="fig" rid="F6535182">2</xref>C) shorter than mesosoma; aedeagus about 1.52× as long as mid-tibia.</p><p><bold>Variation.</bold> Very little morphological variation has been found in material included in the type series.</p></tp:treatment-sec><tp:treatment-sec sec-type="Diagnosis"><title>Diagnosis</title><p><bold>Female</bold>. Length, 2.02–2.50 mm. Body stout, dark brown, head, mesoscutum, scutellum and axilla with bright green metallic reﬂection; tegulae white; legs pale yellow, except hind coxa partly brown; frontovertex slightly more than a quarter of head width, with distinct piliferous punctures of a thimble-like appearance; ocelli forming an acute triangle; scape broadened, about 2.7× as long as broad; F1 shorter than pedicel; fore wing hyaline, about 2.3× as long as wide; ovipositor distinctly exserted, 2.14× as long as mid-tibia.</p><p><bold>Male</bold> (Length 0.95–1.38 mm). Frontovertex, mesoscutum and scutellum with copper green reﬂection; frontovertex 0.53× head width; scape about 2.5× as long as broad; fore wing about 2.2× as long as broad; aedeagus about 1.5× as long as mid-tibia.</p></tp:treatment-sec><tp:treatment-sec sec-type="Etymology"><title>Etymology</title><p>The specific name refers to the collecting location of the type series. Noun in apposition.</p></tp:treatment-sec><tp:treatment-sec sec-type="Distribution"><title>Distribution</title><p>China (Guangxi).</p></tp:treatment-sec><tp:treatment-sec sec-type="Biology"><title>Biology</title><p>Parasitoid of <italic><tp:taxon-name><tp:taxon-name-part taxon-name-part-type="genus" reg="Macrohomotoma">M.</tp:taxon-name-part> <tp:taxon-name-part taxon-name-part-type="species" reg="sinica">sinica</tp:taxon-name-part></tp:taxon-name></italic> Yang &amp; Li (<tp:taxon-name><tp:taxon-name-part taxon-name-part-type="order">Hemiptera</tp:taxon-name-part></tp:taxon-name>: <tp:taxon-name><tp:taxon-name-part taxon-name-part-type="family">Homotomidae</tp:taxon-name-part></tp:taxon-name>) feeding on <italic><tp:taxon-name><tp:taxon-name-part taxon-name-part-type="genus" reg="Ficus">F.</tp:taxon-name-part> <tp:taxon-name-part taxon-name-part-type="species" reg="concinna">concinna</tp:taxon-name-part></tp:taxon-name></italic> (Miq.) Miq. (<tp:taxon-name><tp:taxon-name-part taxon-name-part-type="order">Urticales</tp:taxon-name-part></tp:taxon-name>: <tp:taxon-name><tp:taxon-name-part taxon-name-part-type="family">Moraceae</tp:taxon-name-part></tp:taxon-name>).</p></tp:treatment-sec><tp:treatment-sec sec-type="Taxon discussion"><title>Taxon discussion</title><p>According to the keys in <xref ref-type="bibr" rid="B6535052">Tang et al. (2016)</xref> (China), <xref ref-type="bibr" rid="B6535025">Singh (1996)</xref> (India), <xref ref-type="bibr" rid="B6535082">Trjapitzin (1981)</xref> (Palaearctic), <xref ref-type="bibr" rid="B6534985">Prinsloo (1981)</xref> (Southern Africa) and <xref ref-type="bibr" rid="B6535003">Riek (1962)</xref> (Australia), <italic><tp:taxon-name><tp:taxon-name-part taxon-name-part-type="genus" reg="Psyllaephagus">P.</tp:taxon-name-part> <tp:taxon-name-part taxon-name-part-type="species" reg="guangxiensis">guangxiensis</tp:taxon-name-part></tp:taxon-name></italic> is similar to <italic><tp:taxon-name><tp:taxon-name-part taxon-name-part-type="genus" reg="Psyllaephagus">P.</tp:taxon-name-part> <tp:taxon-name-part taxon-name-part-type="species" reg="macrohomotoma">macrohomotoma</tp:taxon-name-part></tp:taxon-name></italic> Singh and Agarwal and <italic><tp:taxon-name><tp:taxon-name-part taxon-name-part-type="genus" reg="Psyllaephagus">P.</tp:taxon-name-part> <tp:taxon-name-part taxon-name-part-type="species" reg="bruchus">bruchus</tp:taxon-name-part></tp:taxon-name></italic> Riek, which all have a long ovipositor, but <italic><tp:taxon-name><tp:taxon-name-part taxon-name-part-type="genus" reg="Psyllaephagus">P.</tp:taxon-name-part> <tp:taxon-name-part taxon-name-part-type="species" reg="guangxiensis">guangxiensis</tp:taxon-name-part></tp:taxon-name></italic> can be distinguished by the broader scape, about 2.7× as long as broad (about 4× in <italic><tp:taxon-name><tp:taxon-name-part taxon-name-part-type="genus" reg="Psyllaephagus"/><tp:taxon-name-part taxon-name-part-type="species" reg="bruchus">bruchus</tp:taxon-name-part></tp:taxon-name></italic>), shorter F1, 0.65× as long as pedicel (longer than pedicel in <italic><tp:taxon-name><tp:taxon-name-part taxon-name-part-type="genus" reg="Psyllaephagus"/><tp:taxon-name-part taxon-name-part-type="species" reg="macrohomotoma">macrohomotoma</tp:taxon-name-part></tp:taxon-name></italic> when compared to figure 20C of <xref ref-type="bibr" rid="B6535034">Singh and Agarwal (1993)</xref>, broader fore wing, 2.28× as long as wide (2.46× in <italic><tp:taxon-name><tp:taxon-name-part taxon-name-part-type="genus" reg="Psyllaephagus"/><tp:taxon-name-part taxon-name-part-type="species" reg="macrohomotoma">macrohomotoma</tp:taxon-name-part></tp:taxon-name></italic>) and narrow hind wing, 3.55× as long as broad (3.16× in <italic><tp:taxon-name><tp:taxon-name-part taxon-name-part-type="genus" reg="Psyllaephagus"/><tp:taxon-name-part taxon-name-part-type="species" reg="macrohomotoma">macrohomotoma</tp:taxon-name-part></tp:taxon-name></italic>). The new species is also morphologically similar to <italic><tp:taxon-name><tp:taxon-name-part taxon-name-part-type="genus" reg="Psyllaephagus">P.</tp:taxon-name-part> <tp:taxon-name-part taxon-name-part-type="species" reg="elaeagni">elaeagni</tp:taxon-name-part></tp:taxon-name></italic> Trjapitzin and <italic><tp:taxon-name><tp:taxon-name-part taxon-name-part-type="genus" reg="Psyllaephagus">P.</tp:taxon-name-part> <tp:taxon-name-part taxon-name-part-type="species" reg="caillardiae">caillardiae</tp:taxon-name-part></tp:taxon-name></italic> Sugonjaev. However, it differs from <italic><tp:taxon-name><tp:taxon-name-part taxon-name-part-type="genus" reg="Psyllaephagus">P.</tp:taxon-name-part> <tp:taxon-name-part taxon-name-part-type="species" reg="elaeagni">elaeagni</tp:taxon-name-part></tp:taxon-name></italic> as follows: ovipositor distinctly exserted (not exserted in <italic><tp:taxon-name><tp:taxon-name-part taxon-name-part-type="genus" reg="Psyllaephagus"/><tp:taxon-name-part taxon-name-part-type="species" reg="elaeagni">elaeagni</tp:taxon-name-part></tp:taxon-name></italic>), scape 2.7× (5.6× in <italic><tp:taxon-name><tp:taxon-name-part taxon-name-part-type="genus" reg="Psyllaephagus"/><tp:taxon-name-part taxon-name-part-type="species" reg="elaeagni">elaeagni</tp:taxon-name-part></tp:taxon-name></italic>), mid-coxa yellow (dark brown in <italic><tp:taxon-name><tp:taxon-name-part taxon-name-part-type="genus" reg="Psyllaephagus"/><tp:taxon-name-part taxon-name-part-type="species" reg="elaeagni">elaeagni</tp:taxon-name-part></tp:taxon-name></italic>), tegula completely white (dark brown apically in <italic><tp:taxon-name><tp:taxon-name-part taxon-name-part-type="genus" reg="Psyllaephagus"/><tp:taxon-name-part taxon-name-part-type="species" reg="elaeagni">elaeagni</tp:taxon-name-part></tp:taxon-name></italic>); from <italic><tp:taxon-name><tp:taxon-name-part taxon-name-part-type="genus" reg="Psyllaephagus">P.</tp:taxon-name-part> <tp:taxon-name-part taxon-name-part-type="species" reg="caillardiae">caillardiae</tp:taxon-name-part></tp:taxon-name></italic>: scape 2.7× as long as broad (3.8× in <italic><tp:taxon-name><tp:taxon-name-part taxon-name-part-type="genus" reg="Psyllaephagus"/><tp:taxon-name-part taxon-name-part-type="species" reg="caillardiae">caillardiae</tp:taxon-name-part></tp:taxon-name></italic>), postmarginal vein about equal to stigmal vein (distinctly shorter than stigmal vein in <italic><tp:taxon-name><tp:taxon-name-part taxon-name-part-type="genus" reg="Psyllaephagus"/><tp:taxon-name-part taxon-name-part-type="species" reg="caillardiae">caillardiae</tp:taxon-name-part></tp:taxon-name></italic>).</p></tp:treatment-sec><tp:treatment-sec><!--Section generated to contain objects referenced in tp:taxon-treatment.--><fig id="F6535153" position="float" orientation="portrait"><object-id xmlns:xlink="http://www.w3.org/1999/xlink" content-type="arpha" xlink:type="simple">BEC2D609-AD35-5684-B120-237B6EC1BD5F</object-id><object-id xmlns:xlink="http://www.w3.org/1999/xlink" content-type="doi" xlink:type="simple">10.3897/BDJ.9.e63253.figure1</object-id><label>Figure 1.</label><caption><p><italic><tp:taxon-name><tp:taxon-name-part taxon-name-part-type="genus" reg="Psyllaephagus">Psyllaephagus</tp:taxon-name-part> <tp:taxon-name-part taxon-name-part-type="species" reg="guangxiensis">guangxiensis</tp:taxon-name-part></tp:taxon-name></italic> sp. nov. (female, Holotype): A. head; B. antenna; C. mesosoma and metasoma; D. fore wing; E. hind wing; F. legs. Scale bars = 100 μm.</p></caption><graphic xmlns:xlink="http://www.w3.org/1999/xlink" xlink:href="bdj-09-e63253-g001.jpg" position="float" id="oo_497945.jpg" orientation="portrait" xlink:type="simple"><uri content-type="original_file" xlink:type="simple">https://binary.pensoft.net/fig/497945</uri></graphic></fig><fig id="F6535182" position="float" orientation="portrait"><object-id xmlns:xlink="http://www.w3.org/1999/xlink" content-type="arpha" xlink:type="simple">319D4921-B932-5B52-B936-12D06947179A</object-id><object-id xmlns:xlink="http://www.w3.org/1999/xlink" content-type="doi" xlink:type="simple">10.3897/BDJ.9.e63253.figure2</object-id><label>Figure 2.</label><caption><p><italic><tp:taxon-name><tp:taxon-name-part taxon-name-part-type="genus" reg="Psyllaephagus">Psyllaephagus</tp:taxon-name-part> <tp:taxon-name-part taxon-name-part-type="species" reg="guangxiensis">guangxiensis</tp:taxon-name-part></tp:taxon-name></italic> sp. nov. (male): A. head; B. antenna; C. mesosoma and metasoma; D. fore wing; E. hind wing; F. legs. Scale bars = 100 μm.</p></caption><graphic xmlns:xlink="http://www.w3.org/1999/xlink" xlink:href="bdj-09-e63253-g002.jpg" position="float" id="oo_497947.jpg" orientation="portrait" xlink:type="simple"><uri content-type="original_file" xlink:type="simple">https://binary.pensoft.net/fig/497947</uri></graphic></fig></tp:treatment-sec><ref-list><ref id="B6535052"><element-citation xmlns:xlink="http://www.w3.org/1999/xlink" publication-type="article" xlink:type="simple"><person-group person-group-type="author"><name name-style="western"><surname>Tang</surname><given-names>X. L.</given-names></name><name name-style="western"><surname>Zhang</surname><given-names>Y. Z.</given-names></name><name name-style="western"><surname>Hu</surname><given-names>H. Y.</given-names></name></person-group><year>2016</year><article-title>Seven new record species of <italic><tp:taxon-name><tp:taxon-name-part taxon-name-part-type="genus" reg="Psyllaephagus">Psyllaephagus</tp:taxon-name-part></tp:taxon-name></italic> (<tp:taxon-name><tp:taxon-name-part taxon-name-part-type="order">Hymenoptera</tp:taxon-name-part></tp:taxon-name>:<tp:taxon-name><tp:taxon-name-part taxon-name-part-type="family">Encyrtidae</tp:taxon-name-part></tp:taxon-name>) from China</article-title><source>Entomotaxonomia</source><volume>38</volume><issue>1</issue><fpage>63</fpage><lpage>78</lpage></element-citation></ref><ref id="B6535025"><element-citation xmlns:xlink="http://www.w3.org/1999/xlink" publication-type="article" xlink:type="simple"><person-group person-group-type="author"><name name-style="western"><surname>Singh</surname><given-names>Sudhir</given-names></name></person-group><year>1996</year><article-title>Two new species of <italic><tp:taxon-name><tp:taxon-name-part taxon-name-part-type="genus" reg="Psyllaephagus">Psyllaephagus</tp:taxon-name-part></tp:taxon-name></italic> Ashmead (<tp:taxon-name><tp:taxon-name-part taxon-name-part-type="order">Hymenoptera</tp:taxon-name-part></tp:taxon-name>: <tp:taxon-name><tp:taxon-name-part taxon-name-part-type="superfamily">Chalcidoidea</tp:taxon-name-part></tp:taxon-name>: <tp:taxon-name><tp:taxon-name-part taxon-name-part-type="family">Encyrtidae</tp:taxon-name-part></tp:taxon-name>) attacking <italic><tp:taxon-name><tp:taxon-name-part taxon-name-part-type="genus" reg="Mycopsylla">Mycopsylla</tp:taxon-name-part></tp:taxon-name></italic> sp. (<tp:taxon-name><tp:taxon-name-part taxon-name-part-type="suborder">Homoptera</tp:taxon-name-part></tp:taxon-name>: <tp:taxon-name><tp:taxon-name-part taxon-name-part-type="family">Psyllidae</tp:taxon-name-part></tp:taxon-name>) infesting <tp:taxon-name><tp:taxon-name-part taxon-name-part-type="genus" reg="Ficus">Ficus</tp:taxon-name-part></tp:taxon-name> religiosain Mizoram, India</article-title><source>Oriental Insects</source><volume>30</volume><issue>1</issue><fpage>155</fpage><lpage>166</lpage><pub-id pub-id-type="doi">10.1080/00305316.1996.10433836</pub-id></element-citation></ref><ref id="B6535082"><element-citation xmlns:xlink="http://www.w3.org/1999/xlink" publication-type="article" xlink:type="simple"><person-group person-group-type="author"><name name-style="western"><surname>Trjapitzin</surname><given-names>V. A.</given-names></name></person-group><year>1981</year><article-title>Key to palaearctic species of the genus <italic><tp:taxon-name><tp:taxon-name-part taxon-name-part-type="genus" reg="Psyllaephagus">Psyllaephagus</tp:taxon-name-part></tp:taxon-name></italic> [Hym.:<tp:taxon-name><tp:taxon-name-part taxon-name-part-type="family">Encyrtidae</tp:taxon-name-part></tp:taxon-name>]</article-title><source><tp:taxon-name>
              <tp:taxon-name-part taxon-name-part-type="genus">Entomophaga</tp:taxon-name-part>
            </tp:taxon-name></source><volume>26</volume><issue>4</issue><fpage>395</fpage><lpage>399</lpage><pub-id pub-id-type="doi">10.1007/bf02374714</pub-id></element-citation></ref><ref id="B6534985"><element-citation xmlns:xlink="http://www.w3.org/1999/xlink" publication-type="article" xlink:type="simple"><person-group person-group-type="author"><name name-style="western"><surname>Prinsloo</surname><given-names>G L</given-names></name></person-group><year>1981</year><article-title>On the encyrtid parasites (<tp:taxon-name><tp:taxon-name-part taxon-name-part-type="order">Hymenoptera</tp:taxon-name-part></tp:taxon-name>: <tp:taxon-name><tp:taxon-name-part taxon-name-part-type="superfamily">Chalcidoidea</tp:taxon-name-part></tp:taxon-name>) associated with psyllids (<tp:taxon-name><tp:taxon-name-part taxon-name-part-type="order">Hemiptera</tp:taxon-name-part></tp:taxon-name>: <tp:taxon-name><tp:taxon-name-part taxon-name-part-type="superfamily">Psylloidea</tp:taxon-name-part></tp:taxon-name>) in southern Africa</article-title><source>Journal of the Entomological Society of Southern Africa</source><volume>44</volume><fpage>199</fpage><lpage>244</lpage></element-citation></ref><ref id="B6535003"><element-citation xmlns:xlink="http://www.w3.org/1999/xlink" publication-type="article" xlink:type="simple"><person-group person-group-type="author"><name name-style="western"><surname>Riek</surname><given-names>E F</given-names></name></person-group><year>1962</year><article-title>The Australian species of <italic><tp:taxon-name><tp:taxon-name-part taxon-name-part-type="genus" reg="Psyllaephagus">Psyllaephagus</tp:taxon-name-part></tp:taxon-name></italic> (<tp:taxon-name><tp:taxon-name-part taxon-name-part-type="order">Hymenoptera</tp:taxon-name-part></tp:taxon-name>: <tp:taxon-name><tp:taxon-name-part taxon-name-part-type="family">Encyrtidae</tp:taxon-name-part></tp:taxon-name>), parasites of psyllids (<tp:taxon-name><tp:taxon-name-part taxon-name-part-type="suborder">Homoptera</tp:taxon-name-part></tp:taxon-name>)</article-title><source>Australian Journal of Zoology</source><volume>10</volume><fpage>684</fpage><lpage>757</lpage></element-citation></ref><ref id="B6535034"><element-citation xmlns:xlink="http://www.w3.org/1999/xlink" publication-type="book" xlink:type="simple"><person-group person-group-type="author"><name name-style="western"><surname>Singh</surname><given-names>S.</given-names></name><name name-style="western"><surname>Agarwal</surname><given-names>M. M.</given-names></name></person-group><year>1993</year><source>Taxonomic studies on Indian encyrtid parasites (<tp:taxon-name><tp:taxon-name-part taxon-name-part-type="order">Hymenoptera</tp:taxon-name-part></tp:taxon-name>: <tp:taxon-name><tp:taxon-name-part taxon-name-part-type="family">Encyrtidae</tp:taxon-name-part></tp:taxon-name>) from north-eastern region</source><publisher-name>Aligarh Muslim University Zoological Publication</publisher-name></element-citation></ref></ref-list></tp:taxon-treatment>
